# Supplementary material for: Synthesis and Properties of the Gallium-Containing Ruddlesden-Popper Oxides with High-Entropy B-Site Arrangement
Source: Materials (Basel). 2022 Sep 19;15(18):6500. doi: 10.3390/ma15186500 (PMC9503551; doi:10.3390/ma15186500)
Supplement: Supplementary file 1 [file materials-15-06500-s001.zip]

Archive with 1 entries (1 files):
- materials-1917256-supplementary.pdf
